# Supplementary material for: Integrative Multi-Omics Reveal Silibinin Alleviates Heat Stress-Driven Hepatic Lipid Disruption in Laying Hens
Source: Int J Mol Sci. 2026 May 11;27(10):4267. doi: 10.3390/ijms27104267 (PMC13207594; doi:10.3390/ijms27104267)
Supplement: Supplementary file 1 [file ijms-27-04267-s001.zip]

Archive with 7 entries (6 files):
- Author Checklist 0407.pdf
- Supplementary materials 1.pdf
- Supplementary materials-2.pdf
- __MACOSX/
- __MACOSX/._Author Checklist 0407.pdf
- __MACOSX/._Supplementary materials 1.docx
- __MACOSX/._Supplementary materials-2.docx
